# Supplementary material for: Plasmon-Enhanced Visible and Near-Infrared Photodetection with Gold Nanorods UCNPs/MoS2 Hybrid Device
Source: Int J Mol Sci. 2025 Apr 8;26(8):3480. doi: 10.3390/ijms26083480 (PMC12026974; doi:10.3390/ijms26083480)
Supplement: Supplementary file 1 [file ijms-26-03480-s001.zip]

Archive with 1 entries (1 files):
- ijms-3457485-supplementary.pdf
